# Supplementary material for: The Impact of m1A Methylation Modification Patterns on Tumor Immune Microenvironment and Prognosis in Oral Squamous Cell Carcinoma
Source: Int J Mol Sci. 2021 Sep 24;22(19):10302. doi: 10.3390/ijms221910302 (PMC8508946; doi:10.3390/ijms221910302)
Supplement: Supplementary file 1 [file ijms-22-10302-s001.zip]

Archive with 6 entries (6 files):
- S F1.jpg
- S F2.jpg
- S F3.jpg
- S F4.jpg
- Supplementary_Information.pdf
- Table S1.xls
