# Supplementary material for: The Impact of m1A Methylation Modification Patterns on Tumor Immune Microenvironment and Prognosis in Oral Squamous Cell Carcinoma
Source: Int J Mol Sci. 2021 Sep 24;22(19):10302. doi: 10.3390/ijms221910302 (PMC8508946; doi:10.3390/ijms221910302)
Supplement: Supplementary file 1 [file ijms-22-10302-s001.zip › Table S1.xls]

## Sheet: Table S1
TRMT10C
MRPL3
GTF2E1
PNO1
TRMT61B
SNW1
MTBP
WDR43
TAF1A
ALKBH1
RYK
OTUD6B
DHX35
UTP23
CSE1L
WDHD1
DPY19L4
RPRD1B
NMD3
NOL11
CSPP1
MRPL42
CHRAC1
XPO1
DDX18
NCBP2
TRMT6
LSG1
PALB2
TASP1
TMEM67
CEBPZ
PPAT
LIN52
BRMS1L
DHX33
MSH2
FASTKD3
DBR1
COIL
NIP7
GMPS
DARS2
DHX36
COMMD2
ABCE1
ATAD2
PRPF4
SLC25A36
RAE1
ESCO1
POLE3
NUP54
ACTL6A
NUDT21
TFAM
CDCA7L
RIOK1
ZNF7
LRRC58
ZFAND1
ZBTB11
VKORC1L1
SASS6
UNG
RAD54B
NFXL1
WDR12
TFB2M
SSB
TAF5L
RSRC1
CENPL
PPP1R8
RUVBL1
CCDC138
TOPBP1
MTIF2
PIK3R4
ARL13B
SET
DKC1
NUP35
DHX9
WDR75
DUS4L
ZFP64
GFM1
HNRNPK
SEH1L
BEND3
RAD51AP1
DNAJC2
UBA2
DCAF16
NUP155
RRP15
DNA2
POLR2D
SENP2
PAK1IP1
TSN
DBF4
NUFIP1
UTP18
MRPS22
DDX55
KRR1
FANCB
TWISTNB
FAM72A
KIF14
ZNF670
PCNP
TEX10
SUPT16H
DDX50
HMGXB4
SMC2
KPNA4
SLC25A32
CSTF1
UBE2W
DDX31
TATDN1
PRMT3
EXOSC2
TTC26
MAD2L1
CDCA4
GINS1
SPATA5
GTF2H3
GABPB1
NGDN
ADSS
DSCC1
ALG10
NOC3L
TCEA1
GTPBP10
NSUN3
KIAA0391
KIAA0753
ISG20L2
PAICS
DNAJA3
CPSF6
NUDCD1
CCNB1IP1
CCAR1
BRIX1
ENOPH1
KIF18A
PTCD3
ARL6
BUB1B
MRPL50
TMEM69
UBA5
NANP
LIN9
ATP6V1C1
MAPKAPK5
MRPL30
TBCCD1
DPM1
NFS1
ECT2
DEPDC1
RBM12
TMEM185B
GMEB2
YTHDF1
CWC22
PPIL1
APEX1
GPATCH2
CENPA
XPO5
HAT1
RBMX
METTL2A
TTK
TBP
UMPS
MED6
MRPL19
HSP90AA1
CENPN
ZNF12
RBM18
NAE1
HEATR1
PRMT5
VRK1
PARP2
LRPPRC
BUB1
ATF1
GPN3
ARMC8
DCLRE1A
DEK
RFC3
TMEM39A
FASTKD2
SFPQ
ILF2
RBBP5
KLHL12
KIF23
INTS8
POLR3F
HNRNPF
EXO1
MOCS3
RMI1
USP39
E2F6
POLQ
SLC33A1
TTF1
TBL1XR1
ZNF639
NOB1
GEN1
CCT4
WDR73
CCDC43
IPO9
DAP3
GTF3C4
CCNE2
RPAP3
ZNF510
SNX5
HDAC2
RBL1
SMYD5
PDCD10
POLR2C
BZW2
MPHOSPH10
CDC6
PEX19
MRPS35
ZNF484
TTC5
MSH6
ASTE1
UBIAD1
ERCC6L
MRPL10
GART
MTRR
PIBF1
EIF2AK1
SLC25A17
DLGAP5
RNF219
CSNK2A1
POLR1B
GLOD4
SUPV3L1
CBX3
MPP6
AURKA
IMMT
PHF5A
ZNF280C
NOL8
TTC8
TPX2
NEK2
TRUB2
ATP2C1
PSMC6
MLH3
MED30
PSMD14
ANAPC10
FCF1
CKAP2L
CNBP
CSTF3
TOP2A
CENPQ
EME1
DIABLO
PHF14
SRPK1
SNX4
XRCC3
CCDC14
TGDS
MNAT1
PDCL
SMNDC1
ERCC3
E2F7
ANGEL1
BUB3
CENPO
ACTR6
MRPS23
RAD1
PRKCI
PRIM2
IARS2
KPNA1
NOP58
THAP9
MYNN
ALG10B
WDYHV1
PDP2
TMEM183A
OPA1
ZRANB3
PTDSS1
ARL6IP1
TIMM23B
PEX13
RCC1
ZNF143
DVL2
FIGNL1
RPN1
ZC3H8
SNRNP40
PPP3R1
SCO1
ATR
NLN
SUPT7L
NUF2
CCNA2
TMEM170A
RSL1D1
ADORA2B
PPP1CC
GSTCD
MCM8
MTHFD2
BCAS2
GPN1
HNRNPC
NUP133
GTPBP8
BTF3L4
ESCO2
ABHD10
GEMIN4
KIF15
MIS12
HELLS
CHAC2
BCCIP
TOMM20
DSN1
CPOX
MIPOL1
ERH
PSMD7
IARS
NUP37
NCBP1
DHODH
ZBTB26
CHUK
SENP5
NUP93
PHLDB2
CDK4
CIAO1
TBPL1
GCSH
TCFL5
LACTB2
TRMT5
SNAP47
ATP5S
TAF5
ZNF263
NEIL3
PRIM1
INTS7
FASTKD1
RPE
PMS2CL
DNTTIP2
CCDC59
RPP40
ATG3
NUP107
GTPBP4
OSBPL11
CPSF2
XRCC2
FAM72B
RFC4
RAN
ZNF680
EIF2A
GTPBP3
TTC30B
KPNA2
TIPRL
GATC
POLE2
TSEN15
HLTF
TSNAX
UCHL5
ZNF3
RAD54L
ZNF26
TFAP4
CEP72
GNL2
METAP2
PCID2
DEPDC1B
UTP15
PCNA
OSGEPL1
PTGES3
TIAL1
RFC5
RBM26
UCK2
POLG2
TFDP1
TMEM68
COPS5
TMEM177
MRPS28
TCP1
MRPL45
ABT1
ZWINT
UTP6
YRDC
RABL3
GATAD1
ZCCHC3
QSOX2
MRPL9
IFT80
KIF11
UNC50
FAM83D
SRP9
PWP1
HSPBAP1
PSMC3IP
ZFP37
TM2D1
ZNF75A
CLCN2
MCM2
LTV1
SUV39H2
ZNF485
METTL4
SKP2
POLR2K
GINS3
ZNF195
RPL7L1
KCMF1
PRCC
FAM49B
SP4
PLK1
EIF2S1
CEP78
DUSP12
ZNF567
NUPL2
NOP56
PNMA1
HSPD1
DNAJC25
IQCB1
TIMM9
PTPN2
CCT6P1
COG2
GTSE1
PPT1
ZNF343
ISCA2
CYB5D1
ALG2
SIRT5
RSRC2
HTRA2
RNPS1
MRPS30
MATR3
NOL10
FANCI
ARMC10
TMCO1
THUMPD2
ZXDC
PMPCB
RMND1
ZNF594
PNPT1
SPC25
GNPDA1
TAF11
ZNF232
TRIM27
TFRC
NUP88
RBBP8
PRPS2
ZSCAN5A
COQ6
DDX28
SNAPIN
GLRX5
FLVCR1
BLM
PIGH
WDR5
C1D
HJURP
ZNF273
ZNF77
EIF4A2
EIF3E
MED28
ZNF121
SIX4
PGAM5
DPY30
METTL5
GMPR2
POLR1C
RNF7
UXS1
SLBP
IPO5
MAPRE1
HPRT1
KTI12
HAUS6
FAM189B
NLE1
CDS2
TMEM97
ZSCAN12
HELQ
CKS1B
TXNL4B
UBE2T
UBQLN1
AHSA1
RBM39
NXT1
CHEK2
ANAPC13
ZNF572
UBE2V2
DDX10
PTPDC1
MTX1
AMZ2
SUMO2
KIF2C
RFC2
RPIA
CNIH4
CORO2A
MRPL47
ASCC1
CPSF3
METTL6
TOMM34
TFG
MRPS9
MRRF
SNRNP27
MSL2
TFDP2
FAM161A
OLA1
CACYBP
LIPT1
H2AFZ
NSMCE2
MAK16
TSEN2
PCCB
COQ3
SPAG5
UBE2C
MSTO1
TRMT12
BRCA2
WDR90
MRPL13
DNTTIP1
EIF3H
SMN1
SDHC
MYBL2
NCAPG
DGKE
GTF2H4
CRNKL1
IGF2BP3
ANAPC7
COX15
MRPL18
RDH11
CLDND1
SNAPC5
LBR
NDUFB5
INTU
RNF8
DDX47
MTX2
RPF1
TIMM17A
PDCD2
RPL32P3
DNAL1
RDH14
AIMP2
DYNC2LI1
YDJC
DLEU1
CDKN3
SLC38A6
SEC22A
GMNN
MANBAL
MCCC1
MRPL15
KIFC1
DNAJB11
MBD4
SAAL1
KLHL23
CHCHD7
TMEM41A
CCT6A
DLEU2
VPS25
STMN1
PTRH2
ACTR5
ATXN10
SNRPD1
ACAD9
SUMO1
GNL3
ALG3
ENTPD6
THOC5
CENPK
ISY1
DPH5
CCNB2
NIT2
ENY2
RPF2
CCT3
MELK
MLX
ACBD6
BID
PDSS1
TPRKB
ANP32B
LRP8
DRG1
EXOSC9
OXA1L
RNF2
ZNHIT3
TTC30A
PARL
RANBP1
FAM120AOS
WDR53
GEMIN6
CDK5RAP1
EEF1E1
DNAJC19
MBTPS2
MRPS14
STX16
PSRC1
ZMYND19
MAD2L1BP
SURF6
MKRN3
THAP11
FLAD1
CCT7
NR2C2AP
BYSL
MRPL32
SRPRB
TMEM206
CDCA3
PLD6
TMEM17
CWF19L1
ISCA1
MSTO2P
DCTPP1
FARSB
AHCY
TIMM23
MDH1
KCNIP4
GNG10
MKKS
KAT2A
CDC123
DCUN1D2
MRPS18B
MYC
LNP1
PYCR2
TBRG4
HAUS8
CCNB1
EAPP
MRPS7
MRPS16
HSP90AB1
VPS72
MOAP1
MRTO4
ASB3
DERL2
PSMA1
PSMA3
DNAJC8
NEK11
C1QBP
TACO1
FXN
FASTKD5
SNRPA1
MLF1
RPL23AP7
PACRGL
ECE2
CC2D2A
DZIP1L
METTL1
LYAR
CRIPT
EIF1AX
DAXX
PSAT1
TIMM8A
TGIF2
PHOSPHO2
RFT1
TXNRD1
TMEM186
XPNPEP3
RABEPK
TRAF4
GTF3C5
PBK
PDIA5
XRCC6
GPHN
ASB6
BLCAP
LYRM4
MAGOH
EIF1B
PUS1
CYC1
CENPH
TOR1A
EBNA1BP2
SNORA71A
SLC20A1
TSSK6
MED4
HIST1H2BL
POLR2H
IMP4
EIF2B5
SLC25A33
SDHB
SIVA1
HPDL
WDR88
BAG2
PIGU
CDH24
ZCCHC7
SETD4
TROAP
AURKB
TRAIP
SFT2D1
SMS
RTN4IP1
ZNF239
OXSM
B4GALT3
APTX
APC2
GSS
DDX56
ABHD11
CCT8
CYCS
TUFM
P4HA1
